# Supplementary material for: Controlled Release of Phycocyanin in Simulated Gastrointestinal Conditions Using Alginate-Agavins-Polysaccharide Beads
Source: Foods. 2023 Aug 31;12(17):3272. doi: 10.3390/foods12173272 (PMC10486973; doi:10.3390/foods12173272)
Supplement: Supplementary file 1 [file foods-12-03272-s001.zip]

Archive with 1 entries (1 files):
- foods-2535945-supplementary.pdf
